# Supplementary material for: The effectiveness of case management for cancer patients: an umbrella review
Source: BMC Health Serv Res. 2022 Oct 14;22:1247. doi: 10.1186/s12913-022-08610-1 (PMC9562054; doi:10.1186/s12913-022-08610-1)
Supplement: Supplementary file 3 — Additional file 3. [file 12913_2022_8610_MOESM3_ESM.xlsx]

## Sheet: Sheet1
	study design RCT (n=41) Non-RCT (n=16)	Authors, Year (Primary studies)	Wu, 2021	Chan, 2020	Yin, 2020	Joo, 2019	Li, 2014	Aubin, 2012	Wulff, 2008	McQueen 2017
1	Randomized controlled trial	Addington, et al. 1992						√
2	Randomized controlled trial	Antoni, et al. 2009					√
3	Randomized controlled trial	Barsevick, et al. 2010					√
4	Quasi-experimental design	Bleich, et al. 2017				√
5	Randomized controlled trial	Børøsund, et al. 2014		√
6	Cohort study	Chen, et al. 2010	√
7	Quasi-experimental study	Chen, et al. 2013	√			√
8	Prospective observational study	Dudley, et al. 2012	√
9	Randomized controlled trial	Ell, et al. 2011					√
10	Randomized controlled trial	Engelhardt, et al. 2006							√
11	Randomized controlled trial	Giesler, et al. 2005						√
12	Randomized controlled trial	Given, et al. 2002						√
13	Randomized controlled trial	Goodwin, et al. 2003	√					√	√
14	Randomized controlled trial	Gotay, et al. 2007					√
15	Randomized controlled trial	Grunfeld, et al. 2011					√
16	Cohort study	Guadagnolo, et al. 2011	√
17	Cohort study	Haideri & Moormeier, 2011	√
18	Randomized controlled trial	Hubbard, et al. 2013			√	√				√
19	Randomized controlled trial	Kim, et al. 2011		√
20	Cohort study	Ko, et al. 2014	√
21	Cohort study	Koh, et al. 2011	√
22	Randomized controlled trial	Koinberg, et al. 2004						√
23	Randomized controlled trial	Lai, et al. 2018		√
24	Cohort study	Lee, et al. 2017	√
25	Randomized controlled trial	Liu, et al. 2006						√
26	Cohort study	Lobb, et al. 2010	√
27	Controlled trial	Maguire, et al. 1983								√
28	Randomized controlled trial	McArdle, et al. 1996						√
29	Randomized controlled trial	McCorkle, et al. 1989						√	√
30	Randomized controlled trial	McCorkle, et al. 2000						√	√
31	Randomized controlled trial	McCorkle, et al. 2009			√		√	√
32	Randomized controlled trial	McCorkle, et al. 2015			√
33	Randomized controlled trial	McKegney, et al. 1981						√
34	Randomized controlled trial	McLachlan, et al. 2001						√
35	Randomized controlled trial	Mertz, et al. 2017		√
36	Randomized controlled trial	Montgomery, et al. 2007					√
37	Randomized controlled trial	Moore, et al. 2002						√	√
38	Randomized controlled trial	Mor, et al. 1995						√	√
39	Randomized controlled trial	Nielsen, et al. 2003					√
40	Randomized controlled trial	Oleske, et al. 1988						√
41	Quasi-experimental design	Ozcelik, et al. 2014			√	√
42	Randomized controlled trial	Rawl, et al. 2002						√
43	Randomized controlled trial	Ritz, et al. 2000		√	√			√	√
44	Randomized controlled trial	Rottmann, et al. 2012					√
45	Randomized controlled trial	Scherz, et al. 2017			√	√
46	Randomized controlled trial	Schumacher, et al. 2002						√
47	Controlled before-andafter study (CBAs) with a retrospective cohort analysis	Seow, et al. 2008			√
48	Randomized controlled trial	Skrutkowski, et al. 2008						√
49	Randomized controlled trial	Strong, et al. 2008					√
50	Randomized controlled trial	Tamminga, et al. 2013								√
51	Randomized controlled trial	Temel, et al. 2010					√
52	Randomized controlled trial	Tsay, et al. 2008					√
53	Controlled before-andafter study (CBAs) with a retrospective cohort analysis	Wang, et al. 2015			√
54	Randomized controlled trial	Wells, et al. 2003						√
55	Controlled before-andafter study (CBAs) with a retrospective cohort analysis	Wu, et al. 2014			√
56	Randomized controlled trial	Wulff, et al. 2012			√	√	√
57	Cohort study	Yeoh, et al. 2018	√

## Sheet: Sheet2
	paper number	本文纳入系统综述中重复的原始研究 Authors, Year	2, Wu, 2021	10 Chan, 2020	11, Yin, 2020	15 Joo, 2019	28 Li, 2014	30 Aubin, 2012	40 Wulff, 2008	166, McQueen 2017
